# Supplementary material for: Light and dark biofilm adaptation impacts larval settlement in diverse coral species
Source: Environ Microbiome. 2025 Jan 25;20:11. doi: 10.1186/s40793-025-00670-0 (PMC11762876; doi:10.1186/s40793-025-00670-0)
Supplement: Supplementary file 4 — Additional file 4. [file 40793_2025_670_MOESM4_ESM.xlsx]

## Sheet: Table_S5_psin
asv_id	Taxon	A	B	Group	lm_coef	rf_importance	Present in controls
asv_380	d__Bacteria; p__Bacteroidota; c__Bacteroidia; o__Flavobacteriales; f__Flavobacteriaceae; g__Flagellimonas; s__Flavobacteriaceae_bacterium	0.6703	0.6818	High	0.871242	2030.9	na
asv_610	d__Bacteria; p__Planctomycetota; c__Planctomycetes; o__Pirellulales; f__Pirellulaceae; g__Blastopirellula; s__uncultured_bacterium	0.5808	0.7727	High	0.752674	na	na
asv_397	d__Bacteria; p__Planctomycetota; c__Planctomycetes; o__Pirellulales; f__Pirellulaceae; g__Rhodopirellula; s__uncultured_bacterium	0.5522	0.9091	High	0.666985	1480.7	na
asv_63	d__Bacteria; p__Myxococcota; c__Polyangia; o__Polyangiales; f__Sandaracinaceae; g__uncultured; s__uncultured_delta	0.5219	0.9545	High	0.58075	2101.38	na
asv_347	d__Bacteria; p__Proteobacteria; c__Alphaproteobacteria; o__Parvibaculales; f__PS1_clade; g__PS1_clade; s__uncultured_bacterium	0.6581	0.5455	High	na	866.257	na
asv_1464	d__Bacteria; p__Planctomycetota; c__Phycisphaerae; o__Phycisphaerales; f__Phycisphaeraceae	0.6292	0.5455	High	na	741.886	na
asv_200	d__Bacteria; p__Proteobacteria; c__Alphaproteobacteria; o__Thalassobaculales; f__uncultured; g__uncultured	0.5416	0.9545	High	na	715.58	na
asv_949	d__Bacteria; p__Bacteroidota; c__Bacteroidia; o__Chitinophagales; f__Saprospiraceae; g__uncultured; s__uncultured_Bacteroidetes	0.7771	0.6364	High	na	na	na
asv_124	d__Bacteria; p__Bacteroidota; c__Bacteroidia; o__Cytophagales; f__Amoebophilaceae; g__Candidatus_Amoebophilus; s__uncultured_Bacteroidetes	0.5369	0.9091	High	na	na	na
asv_593	d__Bacteria; p__Cyanobacteria; c__Cyanobacteriia; o__Cyanobacteriales; f__Xenococcaceae; g__Xenococcus_CRM; s__uncultured_bacterium	0.663	0.6818	High	na	na	na
asv_736	d__Bacteria; p__Planctomycetota; c__Planctomycetes; o__Planctomycetales; f__uncultured; g__uncultured; s__uncultured_Planctomyces	0.707	0.5909	High	na	na	na
asv_803	d__Bacteria; p__Bacteroidota; c__Bacteroidia; o__Cytophagales; f__Cyclobacteriaceae; g__uncultured; s__uncultured_Bacteroidetes	0.5813	0.6818	High	na	na	na
asv_379	d__Bacteria; p__Proteobacteria; c__Alphaproteobacteria; o__Kiloniellales; f__Kiloniellaceae; g__Pelagibius; s__uncultured_bacterium	0.6644	0.5909	High	na	na	na
asv_751	d__Bacteria; p__Proteobacteria; c__Alphaproteobacteria; o__Rhizobiales; f__Rhizobiaceae; g__uncultured; s__uncultured_bacterium	0.5938	0.5909	High	na	na	na
asv_202	d__Bacteria; p__Proteobacteria; c__Gammaproteobacteria; o__Alteromonadales; f__Marinobacteraceae; g__Marinobacter	0.5882	0.8	Low	-0.66086	538.312	Neg, TW, PW
asv_316	d__Bacteria; p__Planctomycetota; c__Phycisphaerae; o__Phycisphaerales; f__Phycisphaeraceae; g__Algisphaera; s__Algisphaera_agarilytica	0.5533	0.9	Low	-0.870126	540.669	TW
asv_264	d__Bacteria; p__Proteobacteria; c__Alphaproteobacteria; o__Rhodospirillales; f__uncultured; g__uncultured; s__uncultured_Sphingomonas	0.6938	0.8	Low	-1.00197	1812.34	na
asv_120	d__Bacteria; p__Proteobacteria; c__Gammaproteobacteria; o__Cellvibrionales; f__Halieaceae; g__Pseudohaliea; s__uncultured_organism	0.5203	0.9	Low	na	567.397	na
asv_33	d__Bacteria; p__Proteobacteria; c__Alphaproteobacteria	0.7129	0.75	Low	na	na	na
asv_2534	d__Bacteria; p__Bacteroidota; c__Bacteroidia	0.808	0.65	Low	na	na	na
asv_3	d__Bacteria; p__Proteobacteria	0.6028	0.85	Low	na	na	na
asv_167	d__Bacteria; p__Verrucomicrobiota; c__Verrucomicrobiae; o__Opitutales; f__Puniceicoccaceae; g__Verruc-01; s__uncultured_Puniceicoccaceae	0.6798	0.7	Low	na	na	TW
asv_123	d__Bacteria; p__Proteobacteria; c__Alphaproteobacteria; o__Rhizobiales; f__Rhizobiaceae; g__Roseitalea	0.5573	0.85	Low	na	na	na
asv_236	d__Bacteria; p__Bdellovibrionota; c__Bdellovibrionia; o__Bdellovibrionales; f__Bdellovibrionaceae; g__OM27_clade; s__uncultured_bacterium	0.5503	0.85	Low	na	na	na
asv_2610	d__Bacteria	0.8015	0.55	Low	na	na	na
asv_58	d__Bacteria; p__Proteobacteria; c__Gammaproteobacteria; o__Alteromonadales; f__Alteromonadaceae; g__Aestuariibacter	0.6176	0.7	Low	na	na	Neg, TW, PW
asv_270	d__Bacteria; p__Bacteroidota; c__Bacteroidia; o__Flavobacteriales; f__Cryomorphaceae	0.7	0.6	Low	na	na	na
asv_162	d__Bacteria; p__Proteobacteria; c__Alphaproteobacteria; o__Rhodobacterales; f__Rhodobacteraceae	0.593	0.7	Low	na	na	na
asv_231	d__Bacteria; p__Proteobacteria; c__Alphaproteobacteria; o__Kiloniellales; f__Kiloniellaceae; g__Pelagibius	0.5128	0.8	Low	na	na	TW
asv_452	d__Bacteria; p__Proteobacteria; c__Gammaproteobacteria; o__Alteromonadales; f__Alteromonadaceae; g__Aliiglaciecola; s__uncultured_bacterium	0.578	0.7	Low	na	na	na
asv_1259	d__Bacteria; p__Bdellovibrionota; c__Bdellovibrionia; o__Bdellovibrionales; f__Bdellovibrionaceae; g__Bdellovibrio; s__uncultured_bacterium	0.6413	0.6	Low	na	na	na
asv_237	d__Bacteria; p__Proteobacteria; c__Alphaproteobacteria; o__Rhodospirillales; f__Thalassospiraceae; g__Thalassospira	0.6977	0.55	Low	na	na	na
asv_295	d__Bacteria; p__Proteobacteria; c__Gammaproteobacteria; o__Alteromonadales; f__Alteromonadaceae; g__Aestuariibacter	0.5714	0.65	Low	na	na	na
asv_564	d__Bacteria; p__Proteobacteria; c__Gammaproteobacteria; o__Alteromonadales; f__Alteromonadaceae; g__Aestuariibacter; s__uncultured_bacterium	0.6086	0.6	Low	na	na	TW
asv_278	d__Bacteria	0.5976	0.6	Low	na	na	na
asv_342	d__Bacteria; p__Myxococcota; c__Myxococcia; o__Myxococcales; f__Myxococcaceae; g__P3OB-42; s__uncultured_organism	0.5265	0.65	Low	na	na	na
asv_540	d__Bacteria; p__Planctomycetota; c__Planctomycetes; o__Pirellulales; f__Pirellulaceae; g__Blastopirellula; s__uncultured_bacterium	na	na	na	1.00151	1608.18	na
asv_151	d__Bacteria; p__Planctomycetota; c__Planctomycetes; o__Pirellulales; f__Pirellulaceae; g__Pir4_lineage	na	na	na	0.67194	671.411	na
asv_84	d__Bacteria; p__Planctomycetota; c__Planctomycetes; o__Pirellulales; f__Pirellulaceae; g__Rubripirellula; s__uncultured_bacterium	na	na	na	0.665722	na	na
asv_7	d__Bacteria; p__Proteobacteria; c__Gammaproteobacteria; o__Alteromonadales; f__Alteromonadaceae; g__Alteromonas	na	na	na	-0.502621	na	Neg, TW, PW
asv_288	d__Bacteria; p__Proteobacteria; c__Alphaproteobacteria; o__Kiloniellales; f__Kiloniellaceae; g__Pelagibius; s__uncultured_Rhodospirillaceae	na	na	na	-0.549596	na	na
asv_631	d__Bacteria; p__Proteobacteria; c__Alphaproteobacteria; o__Rhodobacterales; f__Rhodobacteraceae	na	na	na	-0.646218	na	na
asv_527	d__Bacteria; p__Bacteroidota; c__Bacteroidia; o__Flavobacteriales; f__Flavobacteriaceae; g__Winogradskyella	na	na	na	-0.688791	845.888	na
asv_289	d__Bacteria; p__Proteobacteria; c__Alphaproteobacteria; o__Caulobacterales; f__Hyphomonadaceae	na	na	na	-0.820079	na	TW
