# Supplementary material for: Light and dark biofilm adaptation impacts larval settlement in diverse coral species
Source: Environ Microbiome. 2025 Jan 25;20:11. doi: 10.1186/s40793-025-00670-0 (PMC11762876; doi:10.1186/s40793-025-00670-0)
Supplement: Supplementary file 5 — Additional file 5. [file 40793_2025_670_MOESM5_ESM.xlsx]

## Sheet: Table_S3_dfav
asv_id	Taxon	A	B	Group	lm_coef	rf_importance	Present in controls
asv_983	d__Bacteria; p__Proteobacteria; c__Gammaproteobacteria; o__Cellvibrionales; f__Halieaceae	0.678	0.5417	High	na	na	na
asv_190	d__Bacteria; p__Proteobacteria; c__Alphaproteobacteria; o__Rhizobiales; f__Rhizobiaceae; g__uncultured	0.8184	0.55	Low	na	na	na
asv_33	d__Bacteria; p__Proteobacteria; c__Alphaproteobacteria	0.5964	0.7	Low	na	na	na
asv_110	d__Bacteria; p__Proteobacteria; c__Gammaproteobacteria; o__Cellvibrionales; f__Cellvibrionaceae; g__uncultured; s__uncultured_gamma	0.5219	0.8	Low	na	na	Neg
asv_427	d__Bacteria; p__Verrucomicrobiota; c__Verrucomicrobiae; o__Opitutales; f__Puniceicoccaceae; g__Pelagicoccus; s__uncultured_marine	na	na	na	0.575917	na	na
asv_645	d__Bacteria; p__Proteobacteria; c__Gammaproteobacteria; o__Thiohalorhabdales; f__Thiohalorhabdaceae; g__uncultured	na	na	na	0.489471	na	na
asv_2130	d__Bacteria; p__Bdellovibrionota; c__Oligoflexia; o__Silvanigrellales; f__Silvanigrellaceae; g__uncultured; s__uncultured_bacterium	na	na	na	0.453783	368.947	na
asv_2055	d__Bacteria; p__Proteobacteria; c__Alphaproteobacteria; o__Rickettsiales; f__AB1; g__AB1; s__uncultured_bacterium	na	na	na	-0.365338	na	na
asv_310	d__Bacteria; p__Proteobacteria; c__Alphaproteobacteria; o__Caulobacterales; f__Hyphomonadaceae; g__Hyphomonas	na	na	na	-0.372026	589.636	Neg, PW
asv_4189	d__Bacteria; p__Proteobacteria; c__Gammaproteobacteria	na	na	na	-0.427044	na	na
asv_2775	d__Bacteria; p__Patescibacteria; c__Gracilibacteria; o__Candidatus_Peregrinibacteria; f__Candidatus_Peregrinibacteria; g__Candidatus_Peregrinibacteria; s__uncultured_bacterium	na	na	na	-0.457312	na	TW
asv_193	d__Bacteria; p__Proteobacteria; c__Gammaproteobacteria; o__Cellvibrionales; f__Cellvibrionaceae; g__Candidatus_Endobugula	na	na	na	-0.488639	na	TW
asv_43	d__Bacteria; p__Proteobacteria; c__Alphaproteobacteria; o__Rhodobacterales; f__Rhodobacteraceae	na	na	na	-0.642958	na	TW
