# Supplementary material for: Light and dark biofilm adaptation impacts larval settlement in diverse coral species
Source: Environ Microbiome. 2025 Jan 25;20:11. doi: 10.1186/s40793-025-00670-0 (PMC11762876; doi:10.1186/s40793-025-00670-0)
Supplement: Supplementary file 6 — Additional file 6. [file 40793_2025_670_MOESM6_ESM.xlsx]

## Sheet: Table_S4_easp
asv_id	Taxon	A	B	Group	lm_coef	rf_importance	Present in controls
asv_764	d__Bacteria; p__Proteobacteria; c__Gammaproteobacteria; o__AT-s2-59; f__AT-s2-59; g__AT-s2-59	0.6004	0.7273	High	0.715655	na	na
asv_34	d__Bacteria; p__Proteobacteria; c__Alphaproteobacteria; o__Rhodobacterales; f__Rhodobacteraceae; g__Ruegeria	0.5268	0.9091	High	na	na	TW
asv_199	d__Bacteria; p__Proteobacteria; c__Alphaproteobacteria; o__Rhizobiales; f__Rhizobiaceae; g__uncultured	0.6851	0.6818	High	na	na	na
asv_587	d__Bacteria; p__Bdellovibrionota; c__Oligoflexia; o__Oligoflexales; f__uncultured; g__uncultured; s__uncultured_bacterium	0.617	0.6818	High	na	na	na
asv_1156	d__Bacteria; p__Bacteroidota; c__Bacteroidia; o__Flavobacteriales; f__Crocinitomicaceae; g__Fluviicola	0.6734	0.5217	Low	-0.658129	na	PW
asv_142	d__Bacteria; p__Proteobacteria; c__Alphaproteobacteria; o__Rhodobacterales; f__Rhodobacteraceae	0.6205	0.8696	Low	-0.873815	1827.81	na
asv_146	d__Bacteria; p__Proteobacteria; c__Alphaproteobacteria; o__Sphingomonadales; f__Sphingomonadaceae; g__Sphingorhabdus	0.8428	0.6087	Low	na	1441.61	na
asv_315	d__Bacteria; p__Bacteroidota; c__Bacteroidia; o__Flavobacteriales; f__Flavobacteriaceae; g__Croceitalea	0.65	0.7391	Low	na	1207.91	na
asv_452	d__Bacteria; p__Proteobacteria; c__Gammaproteobacteria; o__Alteromonadales; f__Alteromonadaceae; g__Aliiglaciecola; s__uncultured_bacterium	0.7094	0.7391	Low	na	821.345	na
asv_1447	d__Bacteria; p__Proteobacteria; c__Alphaproteobacteria; o__Caulobacterales; f__Hyphomonadaceae	0.6298	0.6957	Low	na	681.106	na
asv_37	d__Bacteria; p__Proteobacteria; c__Alphaproteobacteria; o__Rhodobacterales; f__Rhodobacteraceae; g__Shimia	0.6532	0.8261	Low	na	615.866	Neg, TW, PW
asv_120	d__Bacteria; p__Proteobacteria; c__Gammaproteobacteria; o__Cellvibrionales; f__Halieaceae; g__Pseudohaliea; s__uncultured_organism	0.6426	0.6957	Low	na	na	na
asv_434	d__Bacteria; p__Desulfobacterota; c__Desulfuromonadia; o__PB19; f__PB19; g__PB19; s__uncultured_delta	0.568	0.7391	Low	na	na	na
asv_58	d__Bacteria; p__Proteobacteria; c__Gammaproteobacteria; o__Alteromonadales; f__Alteromonadaceae; g__Aestuariibacter	0.5628	0.7391	Low	na	na	Neg, TW, PW
asv_655	d__Bacteria; p__Bacteroidota; c__Bacteroidia; o__Chitinophagales; f__Saprospiraceae; g__Lewinella; s__Cladosiphon_okamuranus	0.5714	0.6957	Low	na	na	na
asv_318	d__Bacteria; p__Proteobacteria; c__Gammaproteobacteria; o__Gammaproteobacteria_Incertae_Sedis; f__Unknown_Family; g__uncultured	0.7019	0.5652	Low	na	na	na
asv_190	d__Bacteria; p__Proteobacteria; c__Alphaproteobacteria; o__Rhizobiales; f__Rhizobiaceae; g__uncultured	0.6406	0.6087	Low	na	na	na
asv_110	d__Bacteria; p__Proteobacteria; c__Gammaproteobacteria; o__Cellvibrionales; f__Cellvibrionaceae; g__uncultured; s__uncultured_gamma	0.5577	0.6957	Low	na	na	na
asv_321	d__Bacteria; p__Proteobacteria; c__Gammaproteobacteria; o__Cellvibrionales; f__Cellvibrionaceae; g__Halioxenophilus; s__uncultured_bacterium	0.6861	0.5652	Low	na	na	TW
asv_557	d__Bacteria; p__Bacteroidota; c__Bacteroidia; o__Chitinophagales; f__uncultured; g__uncultured; s__uncultured_organism	0.6132	0.6087	Low	na	na	na
asv_750	d__Bacteria; p__Proteobacteria; c__Alphaproteobacteria; o__Rhizobiales; f__Rhizobiales_Incertae_Sedis	0.6665	0.5217	Low	na	na	na
asv_45	d__Bacteria; p__Planctomycetota; c__Planctomycetes; o__Pirellulales; f__Pirellulaceae; g__Blastopirellula; s__uncultured_bacterium	na	na	na	0.667756	na	na
asv_1913	d__Bacteria; p__Planctomycetota; c__Planctomycetes; o__Pirellulales; f__Pirellulaceae; g__Rhodopirellula	na	na	na	0.410992	na	na
asv_86	d__Bacteria; p__Bacteroidota; c__Bacteroidia; o__Flavobacteriales; f__Flavobacteriaceae	na	na	na	0.293409	na	na
asv_2420	d__Bacteria; p__Proteobacteria; c__Alphaproteobacteria; o__Kordiimonadales; f__Kordiimonadaceae; g__Kordiimonas; s__uncultured_bacterium	na	na	na	-0.41318	na	na
asv_865	d__Bacteria; p__Bacteroidota; c__Bacteroidia; o__Cytophagales; f__Cyclobacteriaceae; g__Ekhidna	na	na	na	-0.507481	1081.71	na
asv_2839	d__Bacteria; p__Proteobacteria; c__Gammaproteobacteria	na	na	na	-0.514713	na	na
asv_98	d__Bacteria; p__Proteobacteria; c__Gammaproteobacteria; o__Cellvibrionales; f__Porticoccaceae; g__C1-B045; s__uncultured_bacterium	na	na	na	-0.675369	na	na
asv_41	d__Bacteria; p__Bdellovibrionota; c__Bdellovibrionia; o__Bacteriovoracales; f__Bacteriovoracaceae; g__Peredibacter	na	na	na	-0.81046	na	Neg, PW
