# Supplementary material for: Light and dark biofilm adaptation impacts larval settlement in diverse coral species
Source: Environ Microbiome. 2025 Jan 25;20:11. doi: 10.1186/s40793-025-00670-0 (PMC11762876; doi:10.1186/s40793-025-00670-0)
Supplement: Supplementary file 7 — Additional file 7. [file 40793_2025_670_MOESM7_ESM.xlsx]

## Sheet: Table_S6_plob
asv_id	Taxon	A	B	Group	lm_coef	rf_importance	Present in controls
asv_80	d__Bacteria; p__Cyanobacteria; c__Cyanobacteriia; o__Cyanobacteriales	0.6214	1	High	1.01644	3628.33	na
asv_2888	d__Bacteria; p__Proteobacteria; c__Alphaproteobacteria; o__Kiloniellales	0.696	0.8333	High	0.780071	na	na
asv_215	d__Bacteria; p__Planctomycetota; c__Planctomycetes; o__Planctomycetales; f__Rubinisphaeraceae	0.5775	1	High	0.706839	na	na
asv_1922	d__Bacteria; p__Bacteroidota; c__Bacteroidia; o__Flavobacteriales; f__Flavobacteriaceae; g__Aquimarina; s__Aquimarina_sp.	0.6631	1	High	0.705984	na	TW
asv_243	d__Bacteria; p__Proteobacteria; c__Alphaproteobacteria; o__Thalassobaculales; f__uncultured; g__uncultured; s__uncultured_bacterium	0.5207	1	High	0.705657	577.709	na
asv_1141	d__Bacteria; p__Bacteroidota; c__Bacteroidia; o__Cytophagales; f__Cyclobacteriaceae; g__uncultured; s__uncultured_bacterium	0.7969	0.8333	High	0.700736	570.804	na
asv_252	d__Bacteria; p__Proteobacteria; c__Gammaproteobacteria; o__Gammaproteobacteria_Incertae_Sedis; f__Unknown_Family; g__uncultured	0.5857	1	High	0.697408	na	na
asv_214	d__Bacteria; p__Proteobacteria; c__Gammaproteobacteria	0.986	0.6667	High	0.696477	na	na
asv_298	d__Bacteria; p__Cyanobacteria; c__Cyanobacteriia; o__Cyanobacteriales; f__Microcystaceae; g__Atelocyanobacterium_(UCYN-A); s__Candidatus_Atelocyanobacterium	0.55	1	High	0.677101	na	na
asv_577	d__Bacteria; p__Desulfobacterota; c__uncultured; o__uncultured; f__uncultured; g__uncultured	0.5416	1	High	0.655742	na	na
asv_1528	d__Bacteria; p__Bacteroidota; c__Bacteroidia; o__Cytophagales; f__Cyclobacteriaceae	0.6037	1	High	0.613753	900.663	na
asv_381	d__Bacteria; p__Planctomycetota; c__OM190; o__OM190; f__OM190; g__OM190	0.6385	0.8333	High	0.57214	na	na
asv_1517	d__Bacteria; p__Proteobacteria; c__Gammaproteobacteria; o__Tenderiales; f__Tenderiaceae; g__Candidatus_Tenderia; s__uncultured_gamma	0.6066	0.8333	High	0.568491	na	na
asv_84	d__Bacteria; p__Planctomycetota; c__Planctomycetes; o__Pirellulales; f__Pirellulaceae; g__Rubripirellula; s__uncultured_bacterium	0.5308	1	High	0.562505	3529.32	na
asv_1523	d__Bacteria; p__Cyanobacteria; c__Cyanobacteriia; o__Phormidesmiales; f__Nodosilineaceae; g__MBIC10086; s__Pseudanabaena_cf.	0.6201	0.8333	High	0.559051	na	na
asv_227	d__Bacteria; p__Planctomycetota; c__Planctomycetes; o__Pirellulales; f__Pirellulaceae; g__Blastopirellula; s__uncultured_organism	0.5011	1	High	0.516447	na	na
asv_499	d__Bacteria; p__Proteobacteria; c__Gammaproteobacteria; o__Alteromonadales; f__Alteromonadaceae; g__Agaribacter; s__uncultured_bacterium	0.8055	1	High	0.491307	743.447	na
asv_351	d__Bacteria; p__Proteobacteria; c__Gammaproteobacteria; o__Oceanospirillales; f__Nitrincolaceae; g__uncultured; s__bacterium_endosymbiont	0.5319	1	High	0.486814	na	Neg, TW
asv_775	d__Bacteria; p__Bacteroidota; c__Bacteroidia; o__Cytophagales; f__Cyclobacteriaceae; g__uncultured; s__uncultured_bacterium	0.6823	0.8333	High	0.469987	na	na
asv_335	d__Bacteria; p__Planctomycetota; c__Planctomycetes; o__Pirellulales; f__Pirellulaceae; g__Pir4_lineage	0.6361	1	High	0.460672	1656.82	na
asv_323	d__Bacteria; p__Myxococcota; c__Polyangia; o__Polyangiales; f__Sandaracinaceae; g__uncultured	0.6128	1	High	0.429688	na	na
asv_2189	d__Bacteria; p__Proteobacteria; c__Gammaproteobacteria; o__Alteromonadales; f__Colwelliaceae; g__Thalassotalea	0.7428	1	High	0.429059	2452.21	na
asv_683	d__Bacteria; p__Proteobacteria; c__Gammaproteobacteria; o__Cellvibrionales; f__Halieaceae	0.6638	0.6667	High	0.382033	na	na
asv_447	d__Bacteria; p__Planctomycetota; c__Planctomycetes; o__Pirellulales; f__Pirellulaceae; g__Pir4_lineage; s__uncultured_bacterium	0.5756	0.8333	High	0.316729	na	na
asv_397	d__Bacteria; p__Planctomycetota; c__Planctomycetes; o__Pirellulales; f__Pirellulaceae; g__Rhodopirellula; s__uncultured_bacterium	0.6623	0.8333	High	0.313263	na	na
asv_1229	d__Bacteria; p__Proteobacteria; c__Gammaproteobacteria; o__Tenderiales; f__Tenderiaceae; g__Candidatus_Tenderia; s__uncultured_bacterium	0.6794	0.6667	High	0.287337	614.642	na
asv_1265	d__Bacteria; p__Proteobacteria	0.7023	0.6667	High	0.254468	na	na
asv_308	d__Bacteria; p__Bacteroidota; c__Bacteroidia; o__Chitinophagales; f__uncultured; g__uncultured; s__uncultured_organism	0.5231	1	High	0.244189	na	na
asv_178	d__Bacteria; p__Bacteroidota; c__Bacteroidia; o__Flavobacteriales; f__Flavobacteriaceae; g__Muricauda	0.6032	1	High	na	520.226	na
asv_1321	d__Bacteria; p__Proteobacteria; c__Alphaproteobacteria; o__Micavibrionales; f__Micavibrionaceae; g__uncultured; s__uncultured_bacterium	0.6785	1	High	na	434.311	na
asv_779	d__Bacteria; p__Proteobacteria; c__Alphaproteobacteria; o__Sphingomonadales; f__Sphingomonadaceae; g__Erythrobacter	0.6538	1	High	na	387.644	na
asv_2158	d__Bacteria; p__Proteobacteria; c__Alphaproteobacteria	0.8566	0.8333	High	na	na	na
asv_130	d__Bacteria; p__Proteobacteria; c__Gammaproteobacteria; o__Vibrionales; f__Vibrionaceae; g__Vibrio	0.7054	1	High	na	na	TW
asv_448	d__Bacteria; p__Bdellovibrionota; c__Oligoflexia; o__Oligoflexales; f__uncultured; g__uncultured; s__uncultured_proteobacterium	0.7009	1	High	na	na	na
asv_316	d__Bacteria; p__Planctomycetota; c__Phycisphaerae; o__Phycisphaerales; f__Phycisphaeraceae; g__Algisphaera; s__Algisphaera_agarilytica	0.6816	1	High	na	na	TW
asv_1126	d__Bacteria; p__Bacteroidota; c__Bacteroidia; o__Cytophagales; f__Amoebophilaceae; g__Candidatus_Amoebophilus; s__uncultured_bacterium	0.6744	1	High	na	na	na
asv_2049	d__Bacteria; p__Bacteroidota; c__Bacteroidia	0.6649	1	High	na	na	na
asv_1935	d__Bacteria; p__Bacteroidota; c__Bacteroidia; o__Cytophagales; f__Amoebophilaceae; g__uncultured; s__uncultured_bacterium	0.7937	0.8333	High	na	na	na
asv_233	d__Bacteria; p__Proteobacteria; c__Alphaproteobacteria; o__Kiloniellales; f__Kiloniellaceae; g__Pelagibius; s__Rhodospirillaceae_bacterium	0.7853	0.8333	High	na	na	TW
asv_103	d__Bacteria; p__Proteobacteria; c__Alphaproteobacteria; o__Rhodobacterales; f__Rhodobacteraceae	0.646	1	High	na	na	na
asv_1268	d__Bacteria; p__Planctomycetota; c__OM190; o__OM190; f__OM190; g__OM190	0.6419	1	High	na	na	na
asv_998	d__Bacteria; p__Proteobacteria; c__Alphaproteobacteria; o__Rhizobiales; f__Rhizobiaceae; g__uncultured; s__uncultured_bacterium	0.7684	0.8333	High	na	na	na
asv_7245	d__Bacteria; p__Proteobacteria; c__Alphaproteobacteria; o__Rickettsiales; f__Rickettsiaceae; g__uncultured; s__uncultured_bacterium	0.7506	0.8333	High	na	na	na
asv_14	d__Bacteria; p__Proteobacteria; c__Alphaproteobacteria; o__Rhizobiales; f__Methyloligellaceae; g__uncultured; s__uncultured_Rhizobiales	0.6243	1	High	na	na	TW
asv_1100	d__Bacteria; p__Proteobacteria; c__Gammaproteobacteria; o__Cellvibrionales; f__Cellvibrionaceae; g__uncultured; s__uncultured_bacterium	0.7418	0.8333	High	na	na	na
asv_1169	d__Bacteria; p__Verrucomicrobiota; c__Verrucomicrobiae; o__Verrucomicrobiales; f__Rubritaleaceae; g__Haloferula	0.7413	0.8333	High	na	na	na
asv_583	d__Bacteria; p__Proteobacteria; c__Gammaproteobacteria; o__Cellvibrionales; f__Halieaceae	0.6163	1	High	na	na	na
asv_2103	d__Bacteria; p__Bdellovibrionota; c__Bdellovibrionia; o__Bdellovibrionales; f__Bdellovibrionaceae; g__OM27_clade; s__uncultured_delta	0.9196	0.6667	High	na	na	na
asv_1494	d__Bacteria; p__Bacteroidota; c__Bacteroidia; o__Flavobacteriales; f__NS9_marine_group; g__NS9_marine_group; s__uncultured_bacterium	0.6047	1	High	na	na	Neg
asv_87	d__Bacteria; p__Proteobacteria; c__Alphaproteobacteria; o__Rhodobacterales; f__Rhodobacteraceae; g__Ruegeria	0.6026	1	High	na	na	TW
asv_34	d__Bacteria; p__Proteobacteria; c__Alphaproteobacteria; o__Rhodobacterales; f__Rhodobacteraceae; g__Ruegeria	0.6014	1	High	na	na	TW
asv_2576	d__Bacteria; p__Bdellovibrionota; c__Bdellovibrionia; o__Bacteriovoracales; f__Bacteriovoracaceae	0.7191	0.8333	High	na	na	na
asv_90	d__Bacteria; p__Bacteroidota; c__Bacteroidia; o__Flavobacteriales; f__Flavobacteriaceae	0.7088	0.8333	High	na	na	na
asv_196	d__Bacteria; p__Planctomycetota; c__Planctomycetes; o__Pirellulales; f__Pirellulaceae; g__Rhodopirellula	0.5905	1	High	na	na	na
asv_313	d__Bacteria; p__Proteobacteria; c__Alphaproteobacteria; o__Kiloniellales; f__Kiloniellaceae	0.5872	1	High	na	na	na
asv_275	d__Bacteria; p__Planctomycetota; c__Planctomycetes; o__Pirellulales; f__Pirellulaceae; g__Pir4_lineage; s__uncultured_bacterium	0.5864	1	High	na	na	na
asv_79	d__Bacteria; p__Proteobacteria; c__Gammaproteobacteria; o__Cellvibrionales; f__Cellvibrionaceae; g__uncultured	0.5833	1	High	na	na	na
asv_94	d__Bacteria; p__Proteobacteria; c__Gammaproteobacteria; o__Oceanospirillales; f__Oleiphilaceae; g__Oleiphilus	0.5805	1	High	na	na	Neg, TW
asv_1868	d__Bacteria; p__Planctomycetota; c__OM190; o__OM190; f__OM190; g__OM190; s__uncultured_Planctomycetaceae	0.8446	0.6667	High	na	na	na
asv_4339	d__Bacteria; p__Proteobacteria; c__Alphaproteobacteria; o__Micavibrionales; f__Micavibrionaceae; g__uncultured; s__uncultured_bacterium	0.8414	0.6667	High	na	na	na
asv_4748	d__Bacteria; p__Firmicutes; c__Clostridia; o__Peptostreptococcales-Tissierellales; f__Fusibacteraceae; g__Fusibacter	0.8411	0.6667	High	na	na	na
asv_770	d__Bacteria; p__Cyanobacteria; c__Cyanobacteriia; o__Phormidesmiales; f__Phormidesmiaceae; g__Acrophormium_PCC-7375	0.8384	0.6667	High	na	na	na
asv_566	d__Bacteria; p__Proteobacteria; c__Alphaproteobacteria; o__Rhodobacterales; f__Rhodobacteraceae; g__Roseovarius	0.5565	1	High	na	na	na
asv_121	d__Bacteria; p__Proteobacteria; c__Alphaproteobacteria; o__Caulobacterales; f__Hyphomonadaceae; g__uncultured; s__uncultured_organism	0.5498	1	High	na	na	na
asv_5659	d__Bacteria; p__Proteobacteria; c__Alphaproteobacteria	0.8244	0.6667	High	na	na	na
asv_1308	d__Bacteria; p__Proteobacteria; c__Alphaproteobacteria; o__Micavibrionales; f__Micavibrionaceae; g__uncultured; s__uncultured_organism	0.8233	0.6667	High	na	na	na
asv_1763	d__Archaea; p__nanoarchaeota; c__nanoarchaeia; o__Woesearchaeales; f__SCGC_AAA286-E23; g__SCGC_AAA286-E23; s__uncultured_euryarchaeote	0.6581	0.8333	High	na	na	na
asv_764	d__Bacteria; p__Proteobacteria; c__Gammaproteobacteria; o__AT-s2-59; f__AT-s2-59; g__AT-s2-59	0.5456	1	High	na	na	na
asv_30	d__Bacteria; p__Proteobacteria; c__Alphaproteobacteria; o__Rhodobacterales; f__Rhodobacteraceae; g__Cognatishimia; s__uncultured_bacterium	0.5455	1	High	na	na	Neg
asv_89	d__Bacteria; p__Proteobacteria; c__Gammaproteobacteria; o__KI89A_clade; f__KI89A_clade; g__KI89A_clade	0.5421	1	High	na	na	na
asv_7	d__Bacteria; p__Proteobacteria; c__Gammaproteobacteria; o__Alteromonadales; f__Alteromonadaceae; g__Alteromonas	0.5411	1	High	na	na	Neg, TW, PW
asv_48	d__Bacteria; p__Bacteroidota; c__Bacteroidia; o__Flavobacteriales; f__Flavobacteriaceae; g__Flavobacteriaceae; s__Muricauda_sp.	0.5397	1	High	na	na	na
asv_334	d__Bacteria; p__Bacteroidota; c__Bacteroidia; o__Flavobacteriales; f__Flavobacteriaceae; g__Winogradskyella	0.6435	0.8333	High	na	na	na
asv_5114	d__Bacteria; p__Bacteroidota; c__Bacteroidia; o__Cytophagales; f__Flammeovirgaceae; g__uncultured; s__uncultured_Bacteroidetes	0.6412	0.8333	High	na	na	na
asv_1273	d__Bacteria; p__Myxococcota; c__Polyangia; o__nannocystales; f__nannocystaceae; g__uncultured	0.5316	1	High	na	na	na
asv_682	d__Bacteria; p__Myxococcota; c__Polyangia; o__Polyangiales; f__Sandaracinaceae; g__uncultured	0.6356	0.8333	High	na	na	na
asv_177	d__Bacteria; p__Proteobacteria; c__Alphaproteobacteria; o__Rhizobiales; f__Stappiaceae; g__Labrenzia	0.6355	0.8333	High	na	na	na
asv_17	d__Bacteria; p__Proteobacteria; c__Alphaproteobacteria; o__Rhodobacterales; f__Rhodobacteraceae	0.5285	1	High	na	na	na
asv_755	d__Bacteria; p__Proteobacteria; c__Alphaproteobacteria; o__Caulobacterales; f__Hyphomonadaceae; g__Ponticaulis; s__Ponticaulis_koreensis	0.5281	1	High	na	na	Neg, TW, PW
asv_419	d__Bacteria; p__Proteobacteria; c__Alphaproteobacteria; o__Kiloniellales; f__Kiloniellaceae; g__Pelagibius	0.6292	0.8333	High	na	na	TW
asv_924	d__Bacteria; p__Proteobacteria; c__Alphaproteobacteria; o__Rhodobacterales; f__Rhodobacteraceae; g__Sulfitobacter	0.5243	1	High	na	na	na
asv_1892	d__Bacteria; p__Proteobacteria; c__Alphaproteobacteria; o__uncultured; f__uncultured; g__uncultured; s__uncultured_Alphaproteobacteria	0.6253	0.8333	High	na	na	na
asv_819	d__Bacteria; p__Proteobacteria; c__Gammaproteobacteria; o__Coxiellales; f__Coxiellaceae; g__Coxiella; s__uncultured_bacterium	0.6211	0.8333	High	na	na	na
asv_1623	d__Bacteria; p__Planctomycetota; c__Planctomycetes; o__Pirellulales; f__Pirellulaceae; g__Blastopirellula; s__uncultured_planctomycete	0.7741	0.6667	High	na	na	na
asv_979	d__Bacteria; p__Planctomycetota; c__Planctomycetes; o__Planctomycetales	0.6188	0.8333	High	na	na	na
asv_758	d__Bacteria; p__Bdellovibrionota; c__Oligoflexia; o__Oligoflexales; f__Oligoflexales; g__Pseudobacteriovorax; s__uncultured_bacterium	0.6158	0.8333	High	na	na	na
asv_591	d__Bacteria; p__Verrucomicrobiota; c__Verrucomicrobiae; o__Verrucomicrobiales; f__Rubritaleaceae; g__Haloferula	0.7676	0.6667	High	na	na	na
asv_91	d__Bacteria; p__Verrucomicrobiota; c__Verrucomicrobiae; o__Verrucomicrobiales; f__Rubritaleaceae; g__Roseibacillus; s__uncultured_Verrucomicrobia	0.5082	1	High	na	na	na
asv_466	d__Bacteria; p__Planctomycetota; c__Planctomycetes; o__Pirellulales; f__Pirellulaceae; g__Pir4_lineage; s__uncultured_Planctomycetales	0.508	1	High	na	na	na
asv_200	d__Bacteria; p__Proteobacteria; c__Alphaproteobacteria; o__Thalassobaculales; f__uncultured; g__uncultured	0.5075	1	High	na	na	na
asv_147	d__Bacteria; p__Proteobacteria; c__Alphaproteobacteria	0.5074	1	High	na	na	na
asv_149	d__Bacteria; p__Proteobacteria; c__Gammaproteobacteria; o__Tenderiales; f__Tenderiaceae; g__Candidatus_Tenderia; s__uncultured_gamma	0.5069	1	High	na	na	na
asv_630	d__Bacteria; p__Proteobacteria; c__Alphaproteobacteria; o__Parvibaculales; f__Parvibaculaceae; g__Pyruvatibacter; s__Pyruvatibacter_mobilis	0.6078	0.8333	High	na	na	Neg, TW
asv_4012	d__Bacteria; p__Proteobacteria; c__Alphaproteobacteria; o__Rickettsiales; f__SM2D12; g__SM2D12	0.7544	0.6667	High	na	na	na
asv_1125	d__Bacteria; p__Proteobacteria; c__Gammaproteobacteria; o__HOC36; f__HOC36; g__HOC36; s__uncultured_bacterium	0.7517	0.6667	High	na	na	na
asv_4111	d__Bacteria; p__Proteobacteria; c__Alphaproteobacteria; o__Micavibrionales; f__Micavibrionaceae; g__uncultured; s__marine_metagenome	0.6012	0.8333	High	na	na	na
asv_1238	d__Bacteria; p__Proteobacteria; c__Alphaproteobacteria; o__Caulobacterales; f__Hyphomonadaceae; g__Algimonas; s__uncultured_bacterium	0.7484	0.6667	High	na	na	TW
asv_309	d__Bacteria; p__Bacteroidota; c__Bacteroidia; o__Flavobacteriales; f__Flavobacteriaceae; g__Muricauda; s__mucus_bacterium	0.5913	0.8333	High	na	na	TW
asv_2263	d__Bacteria; p__Proteobacteria; c__Gammaproteobacteria; o__Granulosicoccales; f__Granulosicoccaceae; g__Granulosicoccus; s__uncultured_gamma	0.7317	0.6667	High	na	na	na
asv_4846	d__Bacteria; p__Proteobacteria; c__Gammaproteobacteria	0.7308	0.6667	High	na	na	TW
asv_5661	d__Bacteria; p__Dependentiae; c__Babeliae; o__Babeliales; f__Babeliales; g__Babeliales; s__uncultured_bacterium	0.7308	0.6667	High	na	na	na
asv_1306	d__Bacteria; p__Planctomycetota; c__Planctomycetes; o__Planctomycetales; f__uncultured; g__uncultured; s__uncultured_bacterium	0.7281	0.6667	High	na	na	na
asv_1666	d__Bacteria; p__Bacteroidota; c__Bacteroidia	0.5805	0.8333	High	na	na	na
asv_603	d__Bacteria; p__Planctomycetota; c__Planctomycetes; o__Planctomycetales; f__Gimesiaceae; g__Gimesia	0.5784	0.8333	High	na	na	TW
asv_669	d__Bacteria; p__Proteobacteria; c__Alphaproteobacteria; o__Micavibrionales; f__Micavibrionaceae; g__uncultured; s__uncultured_organism	0.5754	0.8333	High	na	na	na
asv_136	d__Bacteria; p__Planctomycetota; c__Planctomycetes; o__Pirellulales; f__Pirellulaceae; g__Rubripirellula; s__uncultured_bacterium	0.5736	0.8333	High	na	na	TW
asv_2262	d__Bacteria; p__Verrucomicrobiota; c__Chlamydiae; o__Chlamydiales; f__Simkaniaceae	0.7134	0.6667	High	na	na	na
asv_444	d__Bacteria; p__Proteobacteria; c__Alphaproteobacteria; o__Kiloniellales; f__Kiloniellaceae; g__Pelagibius; s__uncultured_bacterium	0.566	0.8333	High	na	na	na
asv_655	d__Bacteria; p__Bacteroidota; c__Bacteroidia; o__Chitinophagales; f__Saprospiraceae; g__Lewinella; s__Cladosiphon_okamuranus	0.5635	0.8333	High	na	na	na
asv_3192	d__Bacteria; p__Verrucomicrobiota; c__Chlamydiae; o__Chlamydiales	0.6971	0.6667	High	na	na	TW
asv_4952	d__Bacteria; p__Verrucomicrobiota; c__Chlamydiae; o__Chlamydiales; f__Parachlamydiaceae	0.6926	0.6667	High	na	na	na
asv_704	d__Bacteria; p__Planctomycetota; c__OM190; o__OM190; f__OM190; g__OM190; s__uncultured_bacterium	0.545	0.8333	High	na	na	na
asv_350	d__Bacteria; p__Proteobacteria; c__Alphaproteobacteria; o__Rhizobiales	0.6794	0.6667	High	na	na	na
asv_401	d__Bacteria; p__Bacteroidota; c__Bacteroidia; o__Chitinophagales; f__Saprospiraceae; g__Lewinella; s__uncultured_organism	0.5431	0.8333	High	na	na	na
asv_3372	d__Bacteria; p__Proteobacteria; c__Alphaproteobacteria; o__Micavibrionales; f__Micavibrionaceae; g__uncultured; s__uncultured_bacterium	0.6781	0.6667	High	na	na	na
asv_3076	d__Bacteria; p__Proteobacteria; c__Gammaproteobacteria; o__Beggiatoales; f__Beggiatoaceae; g__uncultured	0.6735	0.6667	High	na	na	na
asv_496	d__Bacteria; p__Proteobacteria; c__Alphaproteobacteria; o__Rhizobiales; f__Stappiaceae; g__Labrenzia	0.6711	0.6667	High	na	na	na
asv_3325	d__Bacteria; p__Myxococcota	0.6664	0.6667	High	na	na	na
asv_1981	d__Bacteria; p__Bacteroidota; c__Bacteroidia; o__Cytophagales; f__Amoebophilaceae; g__uncultured; s__uncultured_bacterium	0.6615	0.6667	High	na	na	na
asv_171	d__Bacteria; p__Proteobacteria; c__Gammaproteobacteria; o__pItb-vmat-80; f__pItb-vmat-80; g__pItb-vmat-80; s__uncultured_bacterium	0.5261	0.8333	High	na	na	na
asv_111	d__Bacteria; p__Proteobacteria; c__Alphaproteobacteria; o__Rhodobacterales; f__Rhodobacteraceae	0.5193	0.8333	High	na	na	na
asv_3117	d__Bacteria; p__Bdellovibrionota; c__Oligoflexia; o__Oligoflexales; f__uncultured; g__uncultured; s__uncultured_bacterium	0.5154	0.8333	High	na	na	na
asv_462	d__Bacteria; p__Bacteroidota; c__Bacteroidia; o__Chitinophagales; f__Saprospiraceae; g__Portibacter; s__uncultured_bacterium	0.5097	0.8333	High	na	na	na
asv_617	d__Bacteria; p__Proteobacteria; c__Alphaproteobacteria; o__Parvibaculales; f__PS1_clade; g__PS1_clade; s__uncultured_bacterium	0.6346	0.6667	High	na	na	na
asv_992	d__Bacteria; p__NB1-j; c__NB1-j; o__NB1-j; f__NB1-j; g__NB1-j; s__uncultured_organism	0.5065	0.8333	High	na	na	na
asv_2290	d__Bacteria; p__Proteobacteria; c__Alphaproteobacteria; o__Rhodospirillales; f__Terasakiellaceae; g__uncultured; s__alpha_proteobacterium	0.6207	0.6667	High	na	na	na
asv_1079	d__Bacteria; p__Bacteroidota; c__Bacteroidia; o__Chitinophagales; f__Saprospiraceae	0.6149	0.6667	High	na	na	na
asv_1262	d__Bacteria; p__Bacteroidota; c__Bacteroidia; o__Cytophagales; f__Amoebophilaceae; g__uncultured	0.6106	0.6667	High	na	na	na
asv_267	d__Bacteria; p__Proteobacteria; c__Alphaproteobacteria; o__Rhizobiales; f__Rhizobiaceae	0.5975	0.6667	High	na	na	na
asv_680	d__Bacteria	0.5887	0.6667	High	na	na	na
asv_1747	d__Bacteria; p__Planctomycetota; c__Phycisphaerae; o__Phycisphaerales; f__Phycisphaeraceae; g__uncultured; s__uncultured_organism	0.5826	0.6667	High	na	na	na
asv_2767	d__Bacteria; p__Proteobacteria; c__Gammaproteobacteria; o__Cellvibrionales; f__Cellvibrionaceae; g__Cellvibrionaceae; s__uncultured_bacterium	0.5673	0.6667	High	na	na	na
asv_567	d__Bacteria; p__Bacteroidota; c__Rhodothermia; o__Balneolales; f__Balneolaceae; g__Balneola; s__uncultured_bacterium	0.5536	0.6667	High	na	na	Neg
asv_1858	d__Bacteria; p__Proteobacteria; c__Alphaproteobacteria; o__Micavibrionales; f__Micavibrionaceae; g__uncultured; s__uncultured_bacterium	0.5489	0.6667	High	na	na	na
asv_647	d__Bacteria; p__Proteobacteria; c__Alphaproteobacteria	0.5429	0.6667	High	na	na	TW
asv_156	d__Bacteria; p__Planctomycetota; c__Planctomycetes; o__Pirellulales; f__Pirellulaceae; g__Pir4_lineage; s__uncultured_Planctomycetales	0.6608	0.9348	Low	na	na	na
asv_205	d__Bacteria; p__Proteobacteria; c__Gammaproteobacteria; o__Cellvibrionales; f__Cellvibrionaceae; g__Agaribacterium; s__uncultured_bacterium	0.6911	0.8913	Low	na	na	na
asv_294	d__Bacteria; p__Proteobacteria; c__Gammaproteobacteria; o__Cellvibrionales; f__Porticoccaceae; g__C1-B045; s__uncultured_bacterium	0.8593	0.6957	Low	na	na	TW
asv_694	d__Bacteria; p__Proteobacteria; c__Alphaproteobacteria; o__Rhodobacterales; f__Rhodobacteraceae; g__Limibaculum; s__uncultured_organism	0.85	0.6739	Low	na	na	na
asv_36	d__Bacteria; p__Proteobacteria; c__Gammaproteobacteria; o__Alteromonadales; f__Alteromonadaceae; g__Alteromonas	0.708	0.8043	Low	na	na	Neg, TW, PW
asv_33	d__Bacteria; p__Proteobacteria; c__Alphaproteobacteria	0.5792	0.9783	Low	na	na	na
asv_28	d__Bacteria; p__Proteobacteria; c__Alphaproteobacteria; o__Caulobacterales; f__Hyphomonadaceae	0.6083	0.913	Low	na	na	na
asv_15	d__Bacteria; p__Proteobacteria; c__Alphaproteobacteria; o__Rhizobiales	0.561	0.9783	Low	na	na	na
asv_88	d__Bacteria; p__Proteobacteria; c__Alphaproteobacteria; o__Rhizobiales; f__Rhizobiaceae; g__Lentilitoribacter; s__uncultured_bacterium	0.5868	0.913	Low	na	na	TW
asv_242	d__Bacteria; p__Bacteroidota; c__Bacteroidia; o__Cytophagales; f__Flammeovirgaceae; g__Flexithrix; s__uncultured_Flammeovirgaceae	0.714	0.7391	Low	na	na	na
asv_270	d__Bacteria; p__Bacteroidota; c__Bacteroidia; o__Flavobacteriales; f__Cryomorphaceae	0.744	0.6957	Low	na	na	na
asv_272	d__Bacteria; p__Verrucomicrobiota; c__Verrucomicrobiae; o__Opitutales; f__Puniceicoccaceae; g__Cerasicoccus; s__uncultured_Verrucomicrobia	0.6758	0.7609	Low	na	na	na
asv_1423	d__Bacteria; p__Bacteroidota; c__Bacteroidia; o__Cytophagales; f__Cyclobacteriaceae; g__Fulvivirga	0.7265	0.6957	Low	na	na	na
asv_8	d__Bacteria; p__Proteobacteria; c__Alphaproteobacteria; o__Rhizobiales; f__Rhizobiaceae	0.5126	0.9565	Low	na	na	na
asv_870	d__Bacteria; p__Planctomycetota; c__Phycisphaerae; o__Phycisphaerales; f__Phycisphaeraceae; g__SM1A02	0.8174	0.587	Low	na	na	na
asv_2071	d__Bacteria; p__Proteobacteria; c__Alphaproteobacteria; o__Rhodospirillales; f__uncultured; g__uncultured; s__uncultured_bacterium	0.7977	0.587	Low	na	na	na
asv_399	d__Bacteria; p__Proteobacteria; c__Gammaproteobacteria; o__Granulosicoccales; f__Granulosicoccaceae; g__Granulosicoccus; s__uncultured_bacterium	na	na	na	0.91651	na	TW
asv_167	d__Bacteria; p__Verrucomicrobiota; c__Verrucomicrobiae; o__Opitutales; f__Puniceicoccaceae; g__Verruc-01; s__uncultured_Puniceicoccaceae	na	na	na	0.849375	na	TW
asv_285	d__Bacteria; p__Proteobacteria; c__Alphaproteobacteria; o__Rhodobacterales; f__Rhodobacteraceae; g__Roseivivax; s__uncultured_organism	na	na	na	0.807342	na	na
asv_164	d__Bacteria; p__Acidobacteriota; c__Thermoanaerobaculia; o__Thermoanaerobaculales; f__Thermoanaerobaculaceae; g__Subgroup_10	na	na	na	0.80109	na	na
asv_201	d__Bacteria; p__Planctomycetota; c__Planctomycetes; o__Planctomycetales; f__Rubinisphaeraceae; g__uncultured	na	na	na	0.782726	na	TW, PW
asv_581	d__Bacteria; p__Verrucomicrobiota; c__Verrucomicrobiae; o__Verrucomicrobiales; f__DEV007; g__DEV007	na	na	na	0.729729	834.691	na
asv_670	d__Bacteria; p__Planctomycetota; c__Planctomycetes; o__Planctomycetales; f__Gimesiaceae; g__uncultured; s__uncultured_bacterium	na	na	na	0.658086	na	na
asv_405	d__Bacteria	na	na	na	0.633687	480.758	na
asv_1123	d__Bacteria; p__Acidobacteriota; c__Holophagae; o__Acanthopleuribacterales; f__Acanthopleuribacteraceae; g__Acanthopleuribacter; s__uncultured_bacterium	na	na	na	0.630054	na	na
asv_411	d__Bacteria	na	na	na	0.622506	na	na
asv_673	d__Bacteria; p__Cyanobacteria; c__Cyanobacteriia; o__Phormidesmiales; f__Phormidesmiaceae; g__Phormidesmis_ANT.LACV5.1; s__Schizotrichaceae_cyanobacterium	na	na	na	0.602915	na	na
asv_365	d__Bacteria; p__Proteobacteria; c__Gammaproteobacteria; o__Diplorickettsiales; f__Diplorickettsiaceae; g__Aquicella; s__uncultured_gamma	na	na	na	0.59828	na	TW
asv_1775	d__Bacteria; p__Proteobacteria; c__Alphaproteobacteria; o__Rhodobacterales; f__Rhodobacteraceae; g__Limibaculum; s__uncultured_organism	na	na	na	0.5845	787.38	na
asv_1182	d__Bacteria; p__Bacteroidota; c__Bacteroidia; o__Cytophagales; f__Cyclobacteriaceae; g__uncultured; s__uncultured_bacterium	na	na	na	0.55151	na	na
asv_521	d__Bacteria; p__Planctomycetota; c__Phycisphaerae; o__Phycisphaerales; f__Phycisphaeraceae; g__SM1A02; s__uncultured_bacterium	na	na	na	0.538259	na	na
asv_985	d__Bacteria; p__Proteobacteria; c__Gammaproteobacteria; o__Nitrosococcales; f__Nitrosococcaceae; g__Cm1-21; s__uncultured_gamma	na	na	na	0.532674	na	na
asv_486	d__Bacteria; p__Planctomycetota; c__Phycisphaerae; o__Phycisphaerales; f__Phycisphaeraceae; g__SM1A02	na	na	na	0.529748	na	na
asv_827	d__Bacteria; p__Proteobacteria; c__Alphaproteobacteria; o__Rhodospirillales; f__Terasakiellaceae; g__uncultured; s__uncultured_bacterium	na	na	na	0.529472	na	na
asv_53	d__Bacteria; p__Cyanobacteria; c__Vampirivibrionia; o__Obscuribacterales; f__Obscuribacteraceae; g__Obscuribacteraceae; s__uncultured_marine	na	na	na	0.528924	868.906	TW
asv_117	d__Bacteria; p__Proteobacteria; c__Alphaproteobacteria; o__Rhizobiales; f__Hyphomicrobiaceae; g__Filomicrobium; s__uncultured_bacterium	na	na	na	0.52642	na	na
asv_458	d__Bacteria; p__Proteobacteria; c__Alphaproteobacteria; o__Rhizobiales; f__Methyloligellaceae; g__Methyloceanibacter; s__uncultured_bacterium	na	na	na	0.525252	na	na
asv_914	d__Bacteria; p__Myxococcota; c__Polyangia; o__Polyangiales; f__Sandaracinaceae; g__uncultured	na	na	na	0.472517	na	na
asv_1719	d__Bacteria; p__Proteobacteria; c__Gammaproteobacteria; o__Alteromonadales; f__Pseudoalteromonadaceae; g__Algicola; s__uncultured_gamma	na	na	na	0.471194	na	TW
asv_71	d__Bacteria; p__Proteobacteria; c__Gammaproteobacteria; o__Arenicellales; f__Arenicellaceae; g__Perspicuibacter; s__uncultured_bacterium	na	na	na	0.464249	na	na
asv_686	d__Bacteria; p__Planctomycetota; c__OM190; o__OM190; f__OM190; g__OM190; s__uncultured_bacterium	na	na	na	0.464018	na	na
asv_993	d__Bacteria; p__Desulfobacterota; c__Desulfuromonadia; o__Bradymonadales; f__Bradymonadales; g__Bradymonadales; s__uncultured_marine	na	na	na	0.460145	na	na
asv_307	d__Bacteria; p__Bacteroidota; c__Bacteroidia; o__Flavobacteriales; f__Flavobacteriaceae; g__Winogradskyella; s__Winogradskyella_aquimaris	na	na	na	0.45505	na	na
asv_2563	d__Bacteria; p__Cyanobacteria; c__Cyanobacteriia; o__Phormidesmiales; f__Phormidesmiaceae; g__Phormidesmis_ANT.LACV5.1; s__uncultured_bacterium	na	na	na	0.451339	na	na
asv_1084	d__Bacteria; p__Verrucomicrobiota; c__Verrucomicrobiae; o__Verrucomicrobiales; f__DEV007; g__DEV007	na	na	na	0.436997	na	na
asv_47	d__Bacteria; p__Bacteroidota; c__Bacteroidia; o__Flavobacteriales; f__Flavobacteriaceae; g__Muricauda	na	na	na	0.417698	na	na
asv_4413	d__Bacteria; p__Proteobacteria; c__Alphaproteobacteria; o__Rhizobiales	na	na	na	0.415786	na	na
asv_1318	d__Bacteria; p__Cyanobacteria; c__Cyanobacteriia; o__Phormidesmiales; f__Phormidesmiaceae; g__Phormidesmis_ANT.LACV5.1; s__uncultured_cyanobacterium	na	na	na	0.415714	na	na
asv_1292	d__Bacteria; p__Proteobacteria; c__Gammaproteobacteria	na	na	na	0.388396	na	na
asv_38	d__Bacteria; p__Cyanobacteria; c__Cyanobacteriia; o__Eurycoccales; f__Eurycoccales_Incertae_Sedis; g__Synechococcus_PCC-7336	na	na	na	0.366876	na	na
asv_1020	d__Bacteria; p__Cyanobacteria; c__Cyanobacteriia; o__Phormidesmiales; f__Phormidesmiaceae; g__Phormidium_MBIC10003; s__cyanobacterium_SC-1	na	na	na	0.356772	na	na
asv_404	d__Bacteria; p__SAR324_clade(Marine_group_B); c__SAR324_clade(Marine_group_B); o__SAR324_clade(Marine_group_B); f__SAR324_clade(Marine_group_B); g__SAR324_clade(Marine_group_B); s__uncultured_organism	na	na	na	0.344008	na	na
asv_1234	d__Bacteria; p__Planctomycetota; c__Phycisphaerae; o__Phycisphaerales; f__Phycisphaeraceae; g__Algisphaera; s__uncultured_bacterium	na	na	na	0.327525	na	na
asv_83	d__Bacteria; p__Proteobacteria; c__Alphaproteobacteria; o__Rhodobacterales; f__Rhodobacteraceae; g__Celeribacter	na	na	na	0.306503	na	Neg, TW, PW
asv_2872	d__Bacteria; p__Planctomycetota; c__Phycisphaerae; o__Phycisphaerales; f__Phycisphaeraceae; g__Phycisphaera; s__uncultured_Planctomycetales	na	na	na	0.263177	na	na
asv_4	d__Bacteria; p__Proteobacteria; c__Alphaproteobacteria; o__Caulobacterales; f__Hyphomonadaceae	na	na	na	-0.135679	na	Neg, TW
asv_1810	d__Bacteria; p__Proteobacteria; c__Alphaproteobacteria	na	na	na	-0.334253	na	na
asv_223	d__Bacteria; p__Proteobacteria; c__Alphaproteobacteria; o__Caulobacterales; f__Hyphomonadaceae; g__uncultured; s__uncultured_Alphaproteobacteria	na	na	na	-0.356289	na	na
asv_2343	d__Bacteria; p__Bacteroidota; c__Bacteroidia; o__Sphingobacteriales; f__NS11-12_marine_group; g__NS11-12_marine_group; s__Haematococcus_lacustris	na	na	na	-0.434644	na	na
asv_2363	d__Bacteria; p__Proteobacteria; c__Gammaproteobacteria; o__Cellvibrionales; f__Halieaceae	na	na	na	-0.467828	na	na
asv_2920	d__Bacteria; p__Proteobacteria; c__Alphaproteobacteria; o__Rickettsiales; f__SM2D12; g__SM2D12	na	na	na	-0.479669	na	na
asv_222	d__Bacteria; p__Proteobacteria; c__Gammaproteobacteria; o__Vibrionales; f__Vibrionaceae; g__Vibrio	na	na	na	-0.528513	na	TW
